# Supplementary material for: Degradation of Bio-Based and Biodegradable Plastic and Its Contribution to Soil Organic Carbon Stock
Source: Polymers (Basel). 2023 Jan 28;15(3):660. doi: 10.3390/polym15030660 (PMC9919936; doi:10.3390/polym15030660)
Supplement: Supplementary file 1 [file polymers-15-00660-s001.zip]

Archive with 1 entries (1 files):
- polymers-2114251 supplementary material update.pdf
